# Supplementary material for: Photosensing PUF from an Intrinsically Random SnTe Memristor for Image Encryption and Recognition
Source: Nanomaterials (Basel). 2026 Jun 10;16(12):715. doi: 10.3390/nano16120715 (PMC13305159; doi:10.3390/nano16120715)
Supplement: Supplementary file 1 [file nanomaterials-16-00715-s001.zip]

Archive with 1 entries (1 files):
- nanomaterials-4340577-supplementary.pdf
